# Supplementary material for: Quality and Reliability of Adolescent Sexuality Education on Chinese Video Platforms: Sentiment-Topic Analysis and Cross-Sectional Study
Source: JMIR Form Res. 2025 Sep 5;9:e77100. doi: 10.2196/77100 (PMC12449667; doi:10.2196/77100)
Supplement: Multimedia Appendix 1 [file formative_v9i1e77100_app1.xlsx]

## Sheet: Sheet1
Platform	Duration	Likes	Collections	Shares	Comments	Followers	Content	GQS1	GQS2	GQS3	GQS	DIS1	DIS2	DIS3	DIS	PEMAT-U	PEMAT-A	Source
Bilibili	306	3931	2055	533	269	5838	1	3	3		3	2	2		2	69	50	1
Bilibili	262	1965	1733	476	163	26000	1	4	4		4	3	2	3	3	77	50	1
Bilibili	586	21000	7988	2238	2768	259000	1	4	4		4	3	3		3	85	50	1
Bilibili	1092	10	13	13	0	55	1	4	4		4	3	3		3	92	50	3
Bilibili	487	286	92	70	4	2747	2	3	3		3	3	3		3	85	100	2
Bilibili	159	48000	9726	1613	685	2135000	1	1	2	1	1	2	2		2	54	25	1
Bilibili	231	3641	825	188	330	58000	1	4	4		4	3	3		3	77	25	4
Bilibili	207	7867	4534	2860	365	9429	3	4	4		4	4	4		4	100	50	1
Bilibili	302	9	13	8	0	440	1	3	3		3	3	3		3	85	0	1
Bilibili	372	9427	1784	736	97	17000	1	2	2		2	2	2		2	62	75	1
Bilibili	408	39000	4042	555	950	619000	1	3	3		3	2	2		2	92	50	1
Bilibili	160	5722	6056	2603	6511	259000	1	4	3	3	3	2	2		2	77	25	3
Bilibili	113	3071	532	166	21	91000	5	2	2		2	2	1	1	1	69	0	1	包含错误信息：HPV对男性无影响
Bilibili	214	515	67	25	106	58000	1	5	4	5	5	3	3		3	69	0	4
Bilibili	71	450	298	424	28	1141	3	4	3		4	2	2		2	69	75	4
Bilibili	48	86000	12000	4724	753	149	1	3	3		3	2	2		2	69	0	1
Bilibili	595	4458	1839	896	695	1509	3	3	3		3	2	2		2	62	0	1
Bilibili	118	50	178	193	0	37000	1	4	4		4	2	2		2	69	50	1
Bilibili	116	12000	2256	6816	336	1933000	4	3	3		3	2	2		2	62	0	2
Bilibili	510	3973	1604	1114	307	205000	1	5	5		5	3	2	3	3	92	25	3
Bilibili	433	752	282	141	37	299000	1	2	2		2	2	2		2	62	0	1
Bilibili	423	372	146	34	16	425000	1	3	3		3	2	2		2	69	0	1
Bilibili	452	249	462	361	5	3382	3	3	3		3	2	2		2	62	0	1
Bilibili	725	193	138	44	1	6237	3	1	1		1	1	1		1	46	25	1	武断信息
Bilibili	79	10000	1303	567	188	15000	1	3	3		3	2	2		2	69	50	1
Bilibili	500	44	30	26	2	480	5	4	4		4	2	2		2	69	0	3
Bilibili	171	17000	26000	10000	1318	19000	1	3	2		2	2	2		2	62	0	1
Bilibili	306	46000	12000	3716	2451	847000	1	3	3		3	3	3		3	69	0	1
Bilibili	182	22000	8984	5779	199	835000	3	2	2		2	2	2		2	62	25	1
Bilibili	97	86000	14000	16000	1879	218000	1	3	3		3	2	3	3	3	54	50	1
Bilibili	466	1803	820	78	236	144000	1	4	4		4	3	2	3	3	85	0	1
Bilibili	248	417	53	19	162	58000	1	4	4		4	3	3		3	69	50	4
Bilibili	118	6	8	3	2	2429	1	4	4		4	2	2		2	62	100	3
Bilibili	92	2363	6309	1228	36	32000	1	4	4		4	3	3		3	69	50	1
Bilibili	347	3977	1653	269	227	58000	1	3	4		3	2	2		2	69	50	4
Bilibili	87	9133	2679	4984	1045	577	1	4	4		4	2	2		2	77	50	1
Bilibili	262	692	148	9	18	144000	1	3	3		3	3	3		3	69	50	1
Bilibili	179	3258	146	94	52	94000	1	1	2		1	2	2		2	54	0	1
Bilibili	261	436	69	45	253	58000	1	3	3		3	3	3		3	69	50	4
Bilibili	711	6	5	1	0	2867	1	4	4		4	3	3		3	77	50	3
Bilibili	173	23	34	61	0	5580	1	4	4		4	2	3	3	3	85	0	1
Bilibili	183	471	473	436	63	43000	1	3	4		3	2	2		2	62	100	1
Bilibili	101	2075	1060	536	648	2106000	1	4	3	4	4	2	2		2	69	50	4
Bilibili	73	7989	2067	378	251	489000	2	4	4		4	2	2		2	69	0	1
Bilibili	897	14	20	10	1	38	1	3	3		3	3	3		3	62	0	1
Bilibili	267	5492	1859	374	960	58000	1	3	3		3	3	3		3	69	50	4
Bilibili	279	140000	41000	25000	4268	598000	1	4	4		4	3	3		3	77	100	2
Bilibili	297	1580	1360	293	50	42000	1	2	2		2	1	1		1	62	0	3	错误武断信息
Bilibili	567	2210	1264	103	114	13000	1	3	4		4	3	3		3	77	0	1
Bilibili	357	2077	1310	1151	338	163000	2	4	4		4	4	4		4	77	33	4
Bilibili	714	708	551	383	67	187000	1	4	4		4	3	3		3	85	67	1
Bilibili	209	11000	5796	887	1784	835000	3	3	3		3	2	2		2	69	67	1
Bilibili	36	1707	938	708	160	229000	1	3	3		3	2	2		2	67	67	1
Bilibili	1155	1769	1538	160	208	43000	1	3	3		3	3	3		3	62	0	1
Bilibili	414	2306	2148	210	260	5151	1	2	2		2	1	1		1	62	0	1	不客观
Bilibili	774	43000	24000	6002	3151	874000	4	4	4		4	3	3		3	77	67	2
Bilibili	728	1378	1629	478	34	61000	3	2	2		2	3	3		3	62	67	1
Bilibili	256	2696	439	128	297	58000	1	4	4		4	4	4		4	69	67	4
Bilibili	699	39000	7452	1968	6849	414000	1	3	3		3	3	3		3	77	0	1
Bilibili	225	125	67	11	58	6700	1	3	2		3	3	3		3	62	67	1
Bilibili	71	50000	11000	725	202	5896	1	3	3		3	2	3		2	77	67	1
Bilibili	827	11000	2856	1362	900	58000	1	4	4		4	3	3		3	85	67	4
Bilibili	223	1169	160	46	398	142	1	3	3		3	3	3		3	62	67	1
Bilibili	348	1939	984	614	269	17000	1	3	3		3	3	3		3	77	67	1
Bilibili	654	39000	8088	1695	2525	3276000	2	4	3	4	4	4	4		4	77	0	1
Bilibili	744	174	384	294	2	313000	1	4	4		4	3	3		3	77	33	1
Bilibili	38	6001	415	226	75	167	1	1	1		1	1	1		1	33	33	1
Bilibili	604	2265	1260	495	911	45000	1	3	3		3	3	3		3	69	33	1
Bilibili	222	14000	15000	832	649	3935	1	2	2		2	2	2		2	69	0	1
Bilibili	233	59	75	58	2	19	1	4	4		4	2	2		2	69	100	1
Bilibili	398	9819	7246	761	2262	1807000	1	3	3		3	3	3		3	62	0	1
Bilibili	65	9	4	2	0	3774	1	4	4		4	2	2		2	77	67	3
Bilibili	806	58	77	36	28	8382	1	4	3	4	4	3	4	4	4	92	0	1
Bilibili	29	1145	127	15	10	19000	3	1	1		1	1	1		1	50	0	1
Bilibili	246	31000	12000	1040	950	835000	3	2	2		2	3	3		3	69	0	1
Bilibili	276	5571	2011	1319	638	33000	1	4	4		4	3	3		3	77	67	4
Bilibili	149	6308	332	27	29	449000	1	3	3		3	3	2	3	3	77	67	1
Bilibili	437	266	23	11	95	144000	2	3	3		3	3	3		3	77	67	1
Bilibili	239	6791	1217	235	562	58000	1	3	3		3	2	2		2	69	0	4
Bilibili	304	1042	1243	590	1535	259000	1	4	4		4	2	2		2	62	67	3
Bilibili	152	2328	467	562	123	58000	3	4	4		4	3	3		3	85	67	4
Bilibili	205	33000	5368	704	686	835000	1	2	2		2	2	2		2	69	67	1
Bilibili	134	3120	652	147	83	8925	1	3	2	3	3	2	2		2	69	100	3
Bilibili	820	4084	944	175	186	34000	1	2	2		2	2	2		2	69	0	1
Bilibili	229	2367	223	58	181	13000	3	2	2		2	2	2		2	62	33	1
Bilibili	42	54	10	35	101	13000	1	4	4		4	2	2		2	77	67	3
Bilibili	234	1854	218	290	129	366	3	3	3		3	2	2		2	69	33	1
Bilibili	738	610	329	412	137	309	3	3	3		3	3	2	3	3	77	100	1
Bilibili	113	4867	3137	947	191	662	1	4	3	4	4	3	3		3	77	0	4
Bilibili	242	43000	7444	1550	1773	58000	1	3	3		3	3	3		3	69	0	4
Bilibili	128	154000	48000	26000	7439	795000	1	4	4		4	3	3		3	85	33	4
Bilibili	34	1960	548	345	49	29000	1	3	3		3	2	2		2	83	67	1
Bilibili	1056	166000	68000	14000	10000	47000	1	2	3	3	3	3	3		3	69	67	1
Bilibili	1052	12	20	10	3	4	2	2	2		2	2	2		2	62	0	1
Bilibili	391	5141	1569	166	318	835000	1	4	3		4	3	3		3	77	67	1
Bilibili	539	6001	3259	626	286	117000	1	4	3	4	4	3	2	3	3	77	33	1
Bilibili	244	458	200	85	36	455	1	4	4		4	2	2		2	62	67	3
Bilibili	287	1717	2881	8486	145	8105	4	4	4		4	3	3		3	77	67	2
Bilibili	430	497	1959	2255	31	356	1	5	5		5	2	2		2	92	0	2
Bilibili	710	5434	3622	847	1174	424	2	2	2		2	2	2		2	62	0	1
TikTok	230	2618	2214	2553	56	793000	1	4	4		4	2	2		2	85	0	4
TikTok	1140	113	182	215	2	154000	1	4	4		4	3	3		3	92	67	2
TikTok	762	631	706	962	14	967	1	5	4	5	5	2	2		2	85	100	4		Content：1=Knowledge，2=Prevent sexual assault，3=Sexual behavior，4=AIDS,5=Sexually transmitted disease. Source:1=Individual media,2=Institutional media，3=Physician,4=Educator.
TikTok	132	12	7	2	3	27	1	4	4		4	3	3		3	77	67	3
TikTok	774	160	49	31	1	212	4	4	4		4	3	3		3	77	33	2
TikTok	109	5577	8453	19000	139	432000	1	3	3		3	2	2		2	69	67	4
TikTok	339	669	610	718	30	51000	1	3	2	3	3	2	2		2	62	33	1
TikTok	50	5156	2173	873	65	233000	3	3	3		3	2	2		2	69	33	3
TikTok	190	3500	2495	2864	140	7433	1	4	4		4	2	2		2	69	67	3
TikTok	251	1310	685	719	51	7433	1	3	3		3	2	2		2	69	33	3
TikTok	306	83	55	56	2	1802	1	4	4		4	2	2		2	85	67	1
TikTok	466	73	24	10	89	6518	1	4	3	4	4	3	2	2	2	85	33	1
TikTok	45	1407	669	508	12	421000	1	3	3		3	3	3		3	69	33	3
TikTok	151	31	16	11	5	539	1	3	3		3	2	2		2	69	0	1
TikTok	62	1968	676	615	107	233000	3	3	3		3	2	2		2	77	67	3
TikTok	162	1089	407	189	15	233000	1	4	3	4	4	2	2		2	77	67	3
TikTok	163	471	132	580	7	3307	1	3	3		3	2	2		2	77	33	1
TikTok	139	165000	27000	37000	7136	1187000	1	4	3	4	4	3	3		3	77	100	1
TikTok	34	215	139	39	9	87000	1	3	3		3	2	3	2	2	75	33	3
TikTok	180	53	19	18	16	7701	1	3	2	2	2	2	2		2	62	33	1
TikTok	240	125	54	165	13	3794	1	3	3		3	2	2		2	69	33	1
TikTok	140	37	5	2	1	777000	1	3	4	3	3	3	3		3	69	33	2
TikTok	936	640	289	200	15	24000	1	3	3		3	3	3		3	69	33	1
TikTok	216	22	8	2	5	618	3	4	3	3	3	2	2		2	62	100	3
TikTok	199	136	66	35	16	9698	3	2	2		2	2	2		2	62	33	1
TikTok	210	150000	4557	5314	4508	506000	1	3	3		3	2	2		2	77	33	2
TikTok	68	997	276	128	29	233000	1	4	3	3	3	2	2		2	85	67	3
TikTok	162	11	1	2	1	1235	1	3	3		3	3	3		3	77	33	3
TikTok	54	362	87	36	8	233000	1	3	3		3	3	3		3	77	33	3
TikTok	40	34	6	6	3	30	1	2	3	2	2	3	3		3	69	67	4
TikTok	78	7570	797	1877	280	217000	1	3	3		3	4	3	4	4	77	67	1
TikTok	135	5	6	2	1	63	1	3	3		3	2	2		2	62	67	1
TikTok	241	97	27	10	8	47	1	3	3		3	2	2		2	62	33	1
TikTok	284	1413	319	392	68	1208000	1	3	3		3	1	2	2	2	69	33	1
TikTok	84	20	4	3	20	58	3	3	3		3	3	3		3	77	0	1
TikTok	188	8834	3433	1773	175	6435	1	3	3		3	2	2		2	85	0	4
TikTok	52	14	0	2	4	58	1	3	3		3	3	3		3	67	33	1
TikTok	40	353	98	50	14	233000	1	3	3		3	3	3		3	75	33	3
TikTok	57	114	63	7	1	8652	1	3	3		3	2	3	2	2	77	33	3
TikTok	90	86	23	26	2	139000	1	3	3		3	2	2		2	69	33	3
TikTok	53	19	4	18	1	3020	1	2	2		2	2	2		2	69	33	4
TikTok	74	2626	661	853	114	296000	4	3	3		3	2	2		2	77	33	3
TikTok	26	110	15	286	5	34000	1	3	3		3	2	2		2	77	67	3
TikTok	28	57	8	6	3	1859	1	2	2		2	2	2		2	67	33	1
TikTok	56	30	12	14	2	7111	1	4	4		4	2	2		2	85	67	4
TikTok	112	87	21	35	2	41	1	2	2		2	2	2		2	69	33	1
TikTok	165	19	1	2	2	32000	1	3	3		3	2	2		2	77	33	4
TikTok	86	27	3	1	7	993	1	2	2		2	2	2		2	67	0	1
TikTok	90	10	8	27	4	36000	4	3	3		3	3	3		3	69	67	3
TikTok	53	215	1	4	8	602	1	2	2		2	2	2		2	75	33	1
TikTok	762	191	53	56	7	52000	1	3	3		3	3	2	3	3	77	33	1
TikTok	351	4077	1894	4247	307	5419	1	4	4		4	2	2		2	69	67	3
TikTok	91	28	6	1	3	718	3	3	3		3	2	2		2	69	67	1
TikTok	45	22	4	1	8	986	1	2	2		2	2	2		2	62	33	1
TikTok	659	21	11	17	4	41000	2	4	4		4	2	2		2	85	33	2
TikTok	68	6576	275	621	241	48000	1	2	2		2	1	2		1	62	0	1
TikTok	199	111000	66000	197000	4376	493000	4	3	3		3	2	2		2	69	33	4
TikTok	50	1373	285	263	21	874000	5	3	3		3	2	2		2	67	67	3
TikTok	53	1873	375	371	116	233000	1	2	2		2	2	2		2	58	67	3
TikTok	23	23	2	3	1	1859	5	2	2		2	2	2		2	50	0	1
TikTok	434	252	31	36	96	8235	3	2	2		2	2	2		2	54	0	1
TikTok	99	85	31	112	11	1347	3	3	3		3	2	2		2	62	33	2
TikTok	97	38	10	12	1	1424	1	3	3		3	2	2		2	62	67	3
TikTok	74	7165	2139	2208	365	700000	1	3	3		3	3	3		3	69	33	1
TikTok	20	106	12	397	9	2906	3	3	3		3	3	3		3	75	33	3
TikTok	101	20	12	10	0	7111	1	3	3		3	3	2	3	3	77	33	3
TikTok	114	30	5	5	2	7111	3	4	4		4	3	3		3	69	100	3
TikTok	291	38	27	13	4	1802	1	3	3		3	3	3		3	69	67	1
TikTok	140	620	311	955	17	69000	3	4	4		4	3	3		3	62	33	3
TikTok	88	237	80	144	18	17000	1	2	2		2	2	2		2	62	33	1
TikTok	157	26	7	12	1	1276	1	3	3		3	2	2		2	77	33	1
TikTok	48	71	40	87	2	3558	4	4	4		4	3	2	3	3	69	67	4
TikTok	100	6	1	0	1	16000	1	3	3		3	2	2		2	69	33	1
TikTok	93	103	3	71	2	12	5	3	3		3	3	3		3	77	33	1
TikTok	107	265	37	477	73	18000	3	3	3		3	3	3		3	62	67	2
TikTok	76	18	5	1	1	94000	1	4	4		4	3	3		3	69	100	2
TikTok	70	41	10	9	6	1054	3	3	3		3	3	3		3	62	0	1
TikTok	125	1115	204	447	87	901000	1	3	3		3	2	2		2	69	33	1
TikTok	35	2376	614	124	51	300	1	2	2		2	2	2		2	58	67	1
TikTok	87	15	3	2	4	1378	1	2	2		2	2	2		2	69	0	1
TikTok	171	3389	2723	4182	150	2079	4	4	3	4	4	2	2		2	69	67	1
TikTok	39	12000	2598	989	127	1328000	3	2	2		2	2	2		2	67	0	3
TikTok	91	551	45	34	19	374	3	2	2		2	2	2		2	69	33	3
TikTok	132	124	40	41	8	45000	3	2	2		2	2	2		2	69	33	1
TikTok	136	213	174	474	6	51000	5	2	2		2	2	2		2	62	67	1
TikTok	93	802	132	601	411	2868	1	2	2		2	3	3		3	69	67	1
TikTok	80	33	14	3	2	1349	1	2	2		2	2	3	2	2	69	33	3
TikTok	175	133	58	104	2	46000	1	3	3		3	2	2		2	69	33	1
TikTok	66	20000	6497	3010	403	7111	3	4	4		4	2	2		2	69	67	3
TikTok	25	48	9	4	1	3577	1	2	2		2	2	2		2	54	0	1
TikTok	67	21	12	13	2	3341	3	3	3		3	2	2		2	77	33	3
TikTok	85	153	95	545	6	1544	1	3	3		3	2	2		2	77	67	1
TikTok	111	970	422	374	15	1790000	1	2	3	2	2	2	2		2	62	67	4
TikTok	192	28	5	4	8	118	4	3	3		3	3	3		3	69	0	4
TikTok	25	15	11	24	3	2226	4	3	3		3	2	2		2	83	33	3
TikTok	98	15	7	3	9	49	3	3	3		3	3	3		3	69	0	1
TikTok	69	118	13	28	3	1350000	3	3	3		3	2	2		2	69	67	3
TikTok	136	94	79	163	4	51000	4	3	3		3	2	2		2	62	33	1
TikTok	135	142	20	10	21	30000	3	3	3		3	2	2		2	69	33	1
TikTok	32	26	1	10	10	1515	1	1	1		1	1	1		1	46	0	1
Kwai	44	363	157	210	26	394	1	3	3		3	2	2		2	77	33	1
Kwai	233	473	439	426	12	560	1	4	3	4	4	2	2		2	85	0	1
Kwai	182	88579	11000	13000	32000	882000	1	3	3		3	3	3		3	85	67	1
Kwai	38	1719	89	390	269	655	1	2	2		2	2	2		2	58	33	1
Kwai	146	159	39	85	23	111	3	2	2		2	2	2		2	69	0	1
Kwai	405	86	63	101	7	71	1	3	3		3	2	2		2	77	33	1
Kwai	36	850	205	444	38	171000	1	2	3	2	2	2	2		2	67	0	3
Kwai	176	328	388	726	23	135	1	3	3		3	2	2		2	77	67	3
Kwai	48	1436	283	435	843	135000	1	2	2		2	2	2		2	67	33	1
Kwai	171	2420	2147	2020	321	859000	1	2	2		2	2	2		2	62	33	1
Kwai	29	65452	5014	21000	4397	276000	1	2	2		2	2	2		2	69	33	1
Kwai	51	474	296	215	14	585000	1	2	2		2	2	3	2	2	69	67	1
Kwai	58	34807	2396	2889	1296	276000	1	2	2		2	2	2		2	69	0	1
Kwai	115	6810	1282	1721	228	173000	1	2	3	3	3	3	3		3	62	33	1
Kwai	114	58	18	17	9	1344	1	3	3		3	2	2		2	69	67	1
Kwai	87	40	9	17	7	200	3	2	2		2	2	2		2	62	67	1
Kwai	78	79357	9572	9778	8464	27000	1	3	3		3	2	2		2	69	67	1
Kwai	133	2638	1641	1885	151	5293000	1	3	3		3	2	3	3	3	69	67	1
Kwai	180	250	69	81	5	41000	1	2	3	2	2	3	3		3	77	0	1
Kwai	156	93000	14000	13000	3234	6245000	1	2	2		2	2	2		2	62	0	1
Kwai	116	19020	1119	436	661	722000	1	2	2		2	2	1	2	2	62	33	1
Kwai	99	2957	1127	632	304	26000	1	2	2		2	2	2		2	67	33	1
Kwai	337	1190	380	431	120	287000	3	3	2	2	2	2	2		2	69	33	1
Kwai	91	136	38	30	4	45000	1	2	2		2	2	2		2	62	33	1
Kwai	169	21000	7690	9608	71	751000	1	3	3		3	2	2		2	69	33	1
Kwai	65	437	236	70	16	573000	3	3	3		3	3	3		3	77	67	1
Kwai	107	140000	19000	21000	6463	100000	1	3	3		3	2	2		2	69	33	1
Kwai	166	62190	10000	9418	52	751000	1	2	2		2	2	2		2	69	33	1
Kwai	111	156	88	124	4	53	1	2	2		2	2	2		2	69	33	1
Kwai	466	34	50	84	0	8795	2	4	4		4	2	2		2	69	33	1
Kwai	44	241099	20000	11000	12000	1775000	1	2	2		2	2	2		2	67	33	1
Kwai	56	8051	2434	1605	70	124000	1	2	2		2	2	2		2	58	33	1
Kwai	85	8790	894	1033	1137	40000	3	3	3		3	2	2		2	58	33	3
Kwai	113	1583	89	1056	11	853000	3	3	3		3	2	2		2	58	33	1
Kwai	74	491	78	40	32	114000	3	2	2		2	2	2		2	62	33	1
Kwai	63	40931	1350	7748	16000	1083000	3	2	2		2	2	2		2	69	33	1
Kwai	38	25405	927	3064	4458	296000	1	3	3		3	3	2	3	3	85	0	1
Kwai	65	13433	389	463	1519	25000	1	2	2		2	2	2		2	69	0	1
Kwai	36	412	42	34	4	29000	1	2	2		2	2	2		2	62	67	1
Kwai	78	26	3	26	2	42	1	3	3		3	2	2		2	69	33	1
Kwai	363	2371	992	1319	221	751000	1	2	3	2	2	2	2		2	69	67	1
Kwai	69	11156	1922	2378	762	86000	3	2	2		2	2	2		2	67	0	1
Kwai	155	166	186	221	4	83000	1	2	2		2	2	2		2	69	33	1
Kwai	38	16000	5103	1642	895	124000	1	3	2	3	3	2	2		2	54	0	1
Kwai	222	26363	9576	4288	1574	70000	1	2	2		2	2	2		2	54	33	1
Kwai	136	70413	6169	4429	3560	4787000	3	2	2		2	2	2		2	62	33	1
Kwai	39	97055	4391	7919	5580	98000	1	2	2		2	2	2		2	69	33	1
Kwai	199	312462	14000	40000	3900	14000	3	2	2		2	2	2		2	77	0	1
Kwai	77	7681	3313	927	17405	30000	1	2	2		2	2	2		2	77	33	1
Kwai	98	48	28	63	0	90	1	3	3		3	2	2		2	62	33	3
Kwai	43	15456	2146	1609	797	114000	1	2	2		2	2	2		2	85	0	1
Kwai	177	104177	27000	91000	23000	1029000	4	3	3		3	2	3	3	3	69	67	1
Kwai	169	14474	2455	2437	1346	1881000	3	3	3		3	2	2		2	69	67	1
Kwai	466	92	18	49	7	390	1	3	3		3	3	3		3	85	33	1
Kwai	92	44059	16000	7525	1823	1242000	1	4	4		4	2	2		2	77	33	1
Kwai	31	1395	307	180	60	295	1	2	2		2	2	2		2	58	33	1
Kwai	183	22	2	9	2	2109	3	3	3		3	2	2		2	77	67	2
Kwai	39	157167	7775	2513	2275	931000	1	2	2		2	2	2		2	77	33	1
Kwai	28	28047	1076	3190	4040	1081000	1	2	2		2	2	2		2	62	0	1
Kwai	137	48728	9181	7411	1932	1302000	1	3	3		3	2	2		2	69	33	1
Kwai	65	53577	20000	3222	1371	1330000	1	3	3		3	3	3		3	77	67	1
Kwai	20	2359	762	857	225	739000	1	3	3		3	3	3		3	69	67	3
Kwai	205	251952	43000	106000	5612	1029000	4	3	3		3	3	3		3	69	67	1
Kwai	55	245	101	66	25	123000	1	3	3		3	2	2		2	85	67	1
Kwai	165	8177	327	1148	4396	575000	1	2	3	2	2	2	2		2	62	67	3
Kwai	125	57848	20000	18000	3666	31000	1	3	3		3	2	2		2	77	33	1
Kwai	75	34728	2795	15000	1340	296000	1	3	3		3	3	2	3	3	69	33	1
Kwai	39	842	383	551	39	97000	1	3	3		3	3	3		3	86	67	3
Kwai	591	70766	9285	28000	8509	240000	1	3	3		3	2	2		2	77	33	1
Kwai	122	9624	1291	557	77	67000	3	3	3		3	3	3		3	77	33	1
Kwai	33	7610	1029	3960	9530	779000	3	3	4	4	4	2	2		2	77	33	3
Kwai	66	224012	14000	7800	7124	2703000	1	3	3		3	2	2		2	77	0	1
Kwai	85	40	11	10	7	199	1	3	3		3	2	2		2	69	67	3
Kwai	160	1587	596	456	270	219	1	3	3		3	2	3	3	3	69	67	1
Kwai	33	990	11	202	18	1226000	4	3	3		3	2	2		2	69	0	2
Kwai	93	173	25	13	3	798000	1	3	3		3	2	2		2	69	33	1
Kwai	110	1	2	8	0	7	3	3	2	2	2	2	2		2	62	33	1
Kwai	74	54625	8313	6557	8174	495000	1	2	2		2	2	2		2	69	33	1
Kwai	185	1098	1064	874	17	151000	1	2	2		2	2	2		2	77	33	1
Kwai	116	21992	1911	5056	15000	52000	3	4	4		4	2	2		2	69	33	3
Kwai	63	8690	1762	993	762	1482000	1	1	2	1	1	1	1		1	62	33	1
Kwai	75	85	27	43	2	26000	1	3	3		3	3	3		3	62	33	1
Kwai	169	81311	2967	2857	13000	290000	1	2	2		2	2	2		2	77	33	1
Kwai	141	7829	1610	1721	871	1881000	3	2	2		2	2	2		2	62	33	1
Kwai	96	4	2	1	0	97	2	2	2		2	2	2		2	69	67	1
Kwai	75	10305	3449	833	33	188000	1	3	3		3	2	2		2	77	67	1
Kwai	106	297	121	118	14	26000	1	3	2	3	3	2	2		2	77	33	1
Kwai	32	20863	239	752	1457	912000	1	2	2		2	2	3	3	3	62	33	1
Kwai	25	104881	4927	1772	2057	931000	1	2	2		2	2	2		2	77	0	1
Kwai	160	6010	870	532	493	216000	2	2	2		2	2	2		2	69	0	1
Kwai	51	8601	2167	2266	296	35000	1	2	2		2	2	2		2	69	33	1
Kwai	29	1699	236	255	89	187000	1	2	2		2	2	2		2	69	33	1
Kwai	55	12682	413	586	75	2055000	1	3	3		3	2	2		2	85	67	2
Kwai	232	232900	37000	28000	8233	304000	1	3	3		3	2	2		2	77	33	1
Kwai	171	24790	4406	8519	2688	25000	1	3	3		3	2	2		2	69	33	1
Kwai	158	1	1	0	0	69	1	1	1		1	2	2		2	69	33	1
Kwai	56	1394	918	1028	50	1707	1	3	3		3	2	2		2	77	67	1
Kwai	70	24	3	28	2	168	1	3	2	2	2	2	3	2	2	69	33	1
Kwai	25	31	9	1	10	373	1	1	1		1	1	1		1	62	33	1
Kwai	135	61000	4007	2419	4077	1237000	5	2	2		2	2	3	2	2	77	0	1
